# Supplementary material for: Infrastructure projects and sustainable development: Discovering the stakeholders’ perception in the case of the China–Pakistan Economic Corridor
Source: PLoS One. 2020 Aug 13;15(8):e0237385. doi: 10.1371/journal.pone.0237385 (PMC7425984; doi:10.1371/journal.pone.0237385)
Supplement: S1 Data — (XLSX) [file pone.0237385.s002.xlsx]

## Sheet: Data
S_Level	M_Income	Road	Distant_Road	E_Zone	Distant_Zone	Project	Distant_Project	Age	Y_Schooling	Occupation_R	Gender	Experience	F_Situation	A_sale_Land	Buy_Land
1	140000	1	1	0	0	1	111	37	8	4	1	2	0	0	0
1	30000	1	4	0	0	1	109	22	10	3	1	0	0	1	1
1	120000	1	4	0	0	1	107	79	8	4	1	1	0	0	0
0	35000	1	3	0	0	1	100	37	8	3	0	0	0	0	0
0	140000	1	0.6	0	0	1	107	29	14	5	0	0	0	1	0
0	95000	1	0.5	0	0	1	106	36	14	1	1	0	1	0	0
1	320000	1	0.5	0	0	1	111	29	12	4	1	5	1	1	1
1	120000	1	2	0	0	1	106	79	8	4	1	3	0	0	0
1	100000	1	2	0	0	1	111	18	8	2	0	0	0	1	1
1	280000	1	3	0	0	1	106	72	12	4	1	5	1	1	0
1	60000	1	3	0	0	1	99	55	10	3	1	0	1	1	0
0	60000	1	0.7	0	0	1	100	36	8	2	1	0	0	0	0
0	200000	1	0.6	0	0	1	90	53	12	4	1	1	0	0	0
0	70000	1	0.6	0	0	1	92	25	14	5	1	0	0	1	0
0	45000	1	0.4	0	0	1	99	55	10	3	1	0	0	0	0
0	30000	1	0.3	0	0	1	93	54	10	1	1	0	0	0	0
0	18000	1	0.9	0	0	1	110	63	12	0	1	0	0	0	0
0	100000	1	0.7	0	0	1	111	50	10	4	1	2	1	0	0
0	80000	1	1	0	0	1	113	25	10	0	0	0	1	0	0
1	70000	1	2	0	0	1	111	62	12	1	1	0	0	0	1
0	150000	1	4	0	0	1	110	25	12	4	1	2	1	1	0
0	150000	1	3	0	0	1	115	18	14	5	1	0	0	0	0
1	100000	1	2	0	0	1	110	37	14	4	1	1	1	1	1
0	40000	1	1	0	0	1	109	53	10	3	1	0	0	0	0
1	120000	1	2	0	0	1	110	25	14	5	1	0	1	1	0
1	88000	1	4	0	0	1	111	78	8	0	1	0	1	1	0
1	120000	1	5	0	0	1	110	82	8	0	1	0	0	1	0
1	52000	1	6	0	0	1	111	70	8	2	0	0	0	0	0
1	130000	1	7	0	0	1	112	25	14	5	0	0	1	0	0
1	45000	1	8	0	0	1	111	23	14	5	1	0	1	0	0
0	100000	1	9	0	0	1	109	42	12	3	1	0	1	0	1
0	28000	1	10	0	0	1	112	65	8	2	1	0	0	0	0
0	280000	1	3	0	0	1	117	57	8	4	1	2	1	0	0
0	120000	1	1	0	0	1	115	30	12	1	1	0	0	0	0
0	45000	1	1	0	0	1	114	37	10	3	1	0	1	0	0
0	300000	1	7	0	0	1	111	52	8	4	1	2	1	0	0
0	60000	1	2	0	0	1	116	27	10	4	1	0	0	0	0
1	400000	1	2	0	0	1	117	82	8	0	1	0	0	0	1
0	225000	1	1	0	0	1	114	53	8	4	1	0	0	1	0
0	380000	1	1	0	0	1	113	22	12	3	1	0	0	0	0
0	175000	1	1	0	0	1	114	78	14	4	1	0	0	0	0
0	220000	1	3	0	0	1	7	28	14	4	1	0	1	0	0
1	77000	1	1	0	0	1	5	22	14	5	0	0	0	0	1
0	35000	1	1	0	0	1	4	80	8	0	0	0	0	0	0
0	320000	1	3	0	0	1	3	77	12	4	1	0	1	0	0
0	100000	1	3	0	0	1	5	24	8	2	1	0	0	0	1
0	310000	1	4	0	0	1	2	48	8	4	1	0	1	0	0
0	35000	1	3	0	0	1	3	55	10	3	1	0	1	0	0
1	150000	1	3	0	0	1	2	65	12	0	1	0	1	1	1
1	70000	1	4	0	0	1	2	60	14	1	1	0	1	1	0
0	20000	1	1	0	0	1	1	65	8	0	0	0	0	0	0
0	110000	1	5	0	0	1	115	65	12	4	1	0	0	0	0
1	45000	1	7	0	0	1	114	27	14	1	1	0	0	1	0
0	100000	1	9	0	0	1	111	28	14	4	1	0	0	0	0
0	70000	1	4	0	0	1	101	21	12	5	1	0	0	0	0
0	80000	1	5	0	0	1	111	26	8	4	1	0	0	0	0
0	20000	1	7	0	0	1	109	22	5	2	1	0	0	0	0
0	65000	1	6	0	0	1	111	22	16	5	0	0	0	0	0
0	150000	1	18	1	2	0	0	86	8	4	0	13	0	0	0
0	600000	1	18	1	2.5	0	0	24	12	4	0	11	0	0	0
0	80000	1	15	1	3	0	0	42	5	4	0	0	1	0	0
0	60000	1	11	1	1	0	0	39	16	1	0	0	1	1	0
0	35000	1	19	1	4	0	0	29	10	2	0	0	0	0	0
1	150000	1	14	1	6	0	0	39	12	4	0	0	0	1	0
0	200000	1	20	1	6	0	0	23	14	4	0	0	0	0	0
1	245000	1	12	1	3	0	0	28	12	4	0	5	0	1	0
0	55000	1	18	1	8	0	0	21	12	5	0	0	1	0	0
0	85000	1	17	1	4	0	0	49	2	4	0	7	0	0	0
0	220000	1	18	1	3	0	0	19	14	5	0	0	1	1	0
0	80000	1	19	1	11	0	0	56	14	1	0	0	1	0	0
1	100000	1	16	1	14	0	0	22	16	5	0	0	0	0	0
1	30000	1	19	1	11	0	0	21	14	2	1	0	1	0	0
1	300000	1	15	1	8	0	0	49	10	6	1	0	1	0	0
0	100000	1	19	1	12	0	0	30	12	4	0	4	0	1	0
0	100000	1	19	1	3	0	0	35	16	4	0	3	1	1	0
1	200000	1	19	1	14	0	0	22	12	4	0	12	1	0	0
1	120000	1	18	1	9	0	0	21	14	5	1	0	1	0	0
1	120000	1	20	1	15	0	0	21	16	5	1	10	1	0	0
0	200000	1	19	1	14	0	0	75	8	4	0	9	0	0	0
0	58000	1	16	1	16	0	0	23	14	4	1	5	0	0	0
0	110000	1	16	1	15	0	0	48	17	1	1	0	1	1	0
1	45000	1	14	0	0	0	0	38	16	1	1	0	1	1	1
0	100000	1	14	0	0	0	0	62	10	4	1	7	0	1	0
0	75000	1	11	0	0	0	0	35	16	1	1	0	1	1	0
0	180000	1	14	0	0	0	0	62	10	4	1	5	0	0	0
0	15000	1	13	0	0	0	0	52	5	0	1	0	1	0	0
0	24000	1	12	0	0	0	0	35	8	0	1	0	1	1	0
1	35000	1	9	0	0	0	0	30	12	5	0	0	1	0	0
0	22000	1	14	0	0	0	0	41	4	0	1	0	0	1	0
0	15000	1	14	0	0	0	0	45	10	0	1	0	0	0	0
0	50000	1	14	0	0	0	0	57	10	1	1	0	0	0	0
0	70000	1	13	0	0	0	0	45	16	3	1	0	0	0	0
1	33000	1	10	0	0	0	0	65	10	0	1	0	0	0	0
0	200000	1	9	0	0	0	0	38	10	4	1	4	1	0	1
0	44000	1	9	0	0	0	0	38	10	3	1	0	0	0	0
0	100000	1	13	0	0	0	0	27	14	3	1	0	1	0	0
0	70000	1	14	0	0	0	0	45	10	1	1	0	1	0	0
1	300000	1	12	0	0	0	0	43	5	4	1	13	1	0	0
0	18000	1	14	0	0	0	0	40	8	0	1	0	0	0	0
0	500000	1	14	0	0	0	0	55	5	4	1	10	1	0	0
0	38000	1	14	0	0	0	0	55	10	1	1	0	0	0	0
0	200000	1	12	0	0	0	0	28	14	3	1	0	1	0	0
0	20000	1	14	0	0	0	0	54	5	0	1	0	1	0	0
0	27000	1	14	0	0	0	0	22	14	5	0	0	0	0	0
0	18000	1	14	0	0	0	0	53	8	0	1	0	1	0	0
1	21000	1	13	0	0	0	0	60	5	0	0	0	1	0	0
0	22000	1	14	0	0	0	0	55	10	0	1	0	0	1	0
0	27000	1	14	0	0	0	0	28	16	3	1	0	1	0	0
0	20000	1	14	0	0	0	0	23	16	5	1	0	0	0	0
0	32000	1	14	0	0	0	0	22	16	5	1	0	0	0	0
0	45000	1	14	0	0	0	0	42	10	0	1	0	0	1	0
0	22000	1	9	0	0	0	0	27	16	3	1	0	0	0	0
0	700000	0	0	1	3	0	0	32	14	4	1	5	0	0	0
0	60000	0	0	1	5	0	0	30	16	5	1	0	1	0	0
0	18000	0	0	1	4	0	0	60	12	3	1	3	1	1	0
1	30000	0	0	1	6	0	0	53	5	0	1	0	0	0	0
0	65000	0	0	1	7	0	0	40	10	3	1	7	1	1	0
0	20000	0	0	1	4	0	0	75	5	0	1	0	0	0	0
0	100000	0	0	1	2	0	0	50	2	0	1	0	1	0	0
0	10000	0	0	1	6	0	0	70	8	0	1	0	1	0	0
0	12000	0	0	1	5	0	0	37	5	0	1	0	0	0	0
0	25000	0	0	1	3	0	0	75	5	0	1	0	0	0	0
1	100000	0	0	1	2	0	0	66	5	0	1	0	1	0	1
0	60000	0	0	1	7	0	0	58	10	1	1	0	1	1	0
1	400000	0	0	1	5	0	0	45	10	4	1	5	1	0	0
0	50000	0	0	1	4	0	0	17	10	4	1	5	0	1	0
0	50000	0	0	1	4	0	0	57	10	0	1	0	0	0	0
0	60000	0	0	1	4	0	0	43	5	0	1	0	1	1	0
1	15000	0	0	1	8	0	0	42	10	0	0	0	0	0	0
0	60000	0	0	1	9	0	0	48	14	1	1	0	1	0	0
0	80000	0	0	1	7	0	0	30	14	0	1	0	0	0	0
0	150000	0	0	1	7	0	0	52	14	1	1	10	1	1	0
1	45000	0	0	1	5	0	0	48	12	1	1	8	1	0	0
1	45000	0	0	1	8	0	0	52	5	0	0	0	0	1	0
0	35000	0	0	1	6	0	0	38	10	3	1	2	0	0	0
0	50000	0	0	1	9	0	0	21	14	5	1	0	0	0	0
0	15000	0	0	1	4	0	0	70	5	0	1	0	0	0	0
0	100000	0	0	1	7	0	0	45	12	1	1	9	0	0	0
0	40000	0	0	1	5	0	0	42	10	3	1	10	1	0	0
0	20000	0	0	1	5	0	0	52	5	0	0	0	0	0	0
1	18000	0	0	1	10	0	0	35	7	0	1	0	1	1	1
1	35000	0	0	1	7	0	0	26	16	1	1	0	1	1	1
0	18000	0	0	1	5	0	0	35	8	2	1	0	0	0	0
0	23000	0	0	1	11	0	0	30	10	2	1	0	1	1	0
0	16000	0	0	1	11	0	0	29	12	0	1	0	1	1	0
1	33000	0	0	1	11	0	0	30	10	0	1	0	0	0	1
1	220000	0	0	1	8	0	0	36	12	4	1	0	1	1	1
1	120000	0	0	1	12	0	0	33	12	4	1	7	1	0	1
0	23000	0	0	1	9	0	0	34	16	3	1	12	0	1	0
0	19000	0	0	1	10	0	0	26	16	2	1	0	1	1	0
0	22000	0	0	1	11	0	0	31	16	1	1	0	1	1	0
0	21000	0	0	1	11	0	0	26	12	4	1	0	0	0	0
0	26000	0	0	1	13	0	0	31	12	3	1	3	1	0	0
0	18000	0	0	1	13	0	0	50	8	0	1	0	0	0	0
0	15000	0	0	1	7	0	0	40	5	2	1	0	0	0	0
0	18000	0	0	1	7	0	0	35	10	0	1	0	1	1	0
0	21000	0	0	1	9	0	0	37	10	0	1	0	0	0	0
0	20000	0	0	1	3	0	0	40	10	0	1	0	1	0	0
0	100000	0	0	1	3	0	0	35	10	0	1	0	0	0	0
0	21000	0	0	1	12	0	0	30	10	0	1	0	1	1	0
0	20000	0	0	1	11	0	0	30	10	0	1	0	1	0	0
0	100000	0	0	1	8	0	0	45	12	4	1	0	1	0	1
0	35000	0	0	1	8	0	0	38	16	3	1	0	1	1	0
0	25000	0	0	1	11	0	0	26	16	1	1	0	1	1	0
1	20000	1	82	0	0	1	5	20	8	2	1	0	1	0	1
1	45000	1	75	0	0	1	6	58	10	0	1	0	1	1	1
1	170000	1	88	0	0	1	1	75	10	4	1	3	1	1	1
0	140000	1	69	0	0	1	2	30	12	4	1	12	1	0	0
1	50000	1	74	0	0	1	12	54	14	0	1	0	1	1	1
0	41500	1	64	0	0	1	10	62	14	1	1	0	1	0	0
0	80000	1	70	0	0	1	3	26	16	1	1	0	1	0	0
1	18000	1	74	0	0	1	10	63	10	0	1	0	0	0	0
0	60000	1	62	0	0	1	11	44	16	3	1	0	0	0	0
0	65000	1	74	0	0	1	11	37	16	3	1	0	0	0	0
0	210000	1	79	0	0	1	7	82	8	0	1	0	0	0	1
1	500000	1	74	0	0	1	7	73	10	0	1	0	1	0	0
0	250000	1	4	0	0	0	0	66	16	3	1	0	1	1	0
0	110000	1	3	0	0	0	0	27	8	0	1	0	1	0	1
0	100000	1	3	0	0	0	0	52	7	0	1	0	1	0	1
0	120000	1	4	0	0	0	0	42	8	0	1	0	1	0	0
0	88000	1	2	0	0	0	0	69	5	0	1	0	0	0	1
0	150000	1	9	0	0	0	0	68	2	0	1	0	1	0	1
0	50000	1	4	0	0	0	0	65	7	0	1	0	0	0	1
0	18000	1	9	0	0	0	0	65	8	0	1	0	0	0	1
0	32000	1	1	0	0	0	0	68	5	0	1	0	1	0	0
1	20000	1	1	0	0	0	0	30	10	0	1	0	1	1	1
1	22000	1	3	0	0	0	0	40	8	0	1	0	0	1	1
0	22000	1	4	0	0	0	0	55	8	0	1	0	1	1	0
0	120000	1	4	0	0	0	0	45	7	0	1	0	1	0	0
0	15000	1	4	0	0	0	0	64	8	0	1	0	0	1	1
0	21000	1	3	0	0	0	0	62	10	0	1	0	1	0	0
0	100000	1	3	0	0	0	0	60	7	0	1	0	1	0	0
0	120000	1	2	0	0	0	0	56	8	0	1	0	1	0	0
0	23000	1	4	0	0	0	0	52	5	0	1	0	0	0	0
0	250000	1	1	0	0	0	0	60	8	0	1	0	1	0	1
0	30000	1	2	0	0	0	0	59	7	0	1	0	0	1	1
0	17000	1	2	0	0	0	0	52	5	6	0	0	0	0	0
0	19000	1	3	0	0	0	0	29	8	0	1	0	1	0	1
0	30000	1	1	0	0	0	0	68	5	0	1	0	0	1	0
0	45000	1	1	0	0	0	0	65	10	0	1	0	1	0	0
0	330000	1	4	0	0	0	0	68	6	0	1	0	1	0	0
1	21000	1	4	0	0	0	0	64	10	0	1	0	1	1	0
0	70000	1	2	0	0	0	0	65	8	0	1	0	0	1	1
0	300000	1	3	0	0	0	0	30	12	4	1	3	1	0	0
0	35000	1	3	0	0	0	0	40	10	0	1	0	1	0	1
0	15000	1	1	0	0	0	0	55	8	0	1	0	0	0	0
0	35000	1	4	0	0	0	0	58	10	0	1	0	1	0	0
0	15000	1	3	0	0	0	0	60	5	0	1	0	0	0	1
0	200000	1	2	0	0	0	0	40	14	5	1	0	1	0	0
0	17000	1	4	0	0	0	0	30	12	2	1	0	1	0	0
0	210000	1	2	0	0	0	0	39	10	4	1	0	1	0	0
0	50000	1	3	0	0	0	0	40	12	0	1	0	0	0	0
0	21000	1	3	0	0	0	0	29	14	0	1	0	1	0	0
